# Supplementary material for: A survey of Wolbachia infection in brachyceran flies from Iran
Source: PLoS One. 2024 May 22;19(5):e0301274. doi: 10.1371/journal.pone.0301274 (PMC11111063; doi:10.1371/journal.pone.0301274)
Supplement: S1 Fig — (TXT) [file pone.0301274.s001.txt]

>AB772263_Philaenus_maghresignus_B
GGAGTAATAGCCTACCAAGGCAATGATCTATAGCTGATCTGAGAGGATGATCAGCCACAC
TGGAACTGAGATACGGTCCAGACTTCTACGGGAGGCAGCAGTGGGGAATATTGGACAATG
GGCGAAAGCCTGATCCAGCCATGTCGCATGAGTGAAGAAGGCCTTTGGGTTGTAAAGCTC
TTTTAGTGAGGAAGATAATGACGG--TACTCACA-GAAGAAGTCCTGGCTAACTCCG---
TGCCAGCAGCCGCGG-TAATACGGAGAGGGCTAGCGTTAT-TCGGAATTATTGGGCGTAA
A-GGGCGCG-TAGGCTGATTAATAAGTTAAAAG-
>AB795333.1_Rickettsia_sp._MStbIM1_gene_for_16S_ribosomal_RNA_partial_sequence
AGGGTAATGGCCTACCAAGCCGACGATCTATAGCTGGTCTGAGAGGATGGTCAGCCACAC
TGGGACTGAGACACGGCCCAGACTCCTACGGGAGGCAGCAGTGGGGAATATTGGACAATG
GGCGAAAGCCTGATCCAGCGATGCCGCGTGAGCGATGAAGGCCTTAGGGTTGTAAAGCTC
TTTCAGCAGGAAAGATAATGACGG--TACCTGCA-GAAGAAGCCCCGGCAAACTCCG---
TGCCAGCAGCCGCGG-TAATACGGAGGGGGCTAGCGTTGT-TCGGAATTACTGGGCGTAA
A-GAGCGCG-TAGGCGGTTTGTAAAGTTGGGAG-
>AF179630_Folsomia_candida-E
GGGGTAATGGCCTACCAAGGCAATGATCTATAGCTGATCTGAGAGGATGATCAGCCACAC
TGGAACTGAGATACGGTCCAGACTCCTACGGGAGGCAGCAGTGGGGAATATTGGACAATG
GGCGAAAGCCTGATCCAGCCATGCCGCATGAGTGAAGAAGGCCTTCGGGTTGTAAAGCTC
TTTTAGTGAGGAAGATAATGACGG--TACTCACA-GAAGAAGTCCTGGCTAACTCCG---
TGCCAGCAGCCGCGG-TAATACGGAGAGGGCTAGCGTTAT-TCGGAATCATTGGGCGTAA
A-GGGCGCG-TAGGCGGATTAGTAAGTTAAAA--
>AJ010275_Brugia_malayi-D
AGGGTAATGGCCTACCAAGGCAGTAATCTATAGCTGATCTGAGAGGATGATCAGCCACAC
TGGAACTGAGATACGGTCCAGACTCCTACGGGAGGCAGCAGTGGGGAATATTGGACAATG
GGCGAAAGCCTGATCCAGCCATGCCGCATGAGTGAAGAAGGCCTTTGGGTTGTAAAGCTC
TTTCAGTGAGGAAGATAATGACGG--TACTCACA-GAAGAAGTCCTGGCTAACTCCG---
TGCCAGCAGCCGCGG-TAATACGGAGAGGGCTAGCGTTAT-TCGGAATTATTGGGCGTAA
A-GGGCGCG-TAGGCTGATTAGTAAGTTAAAA--
>AJ276499_Onchocerca_gibsoni-C
AGGGTAATGGCCTGCCAAGGCTATGATCTATAGCTGATCTGAGAGGATGATCAGCCACAC
TGGAACTGAGATACGGTCCAGACTCCTACGGGAGGCAGCAGTGGGGAATATTGGACAATG
GGCGGAAGCTTGATCCAGCCATGCCGCGTGAGTGAAGAAGGCCTTTGGGTTGTAAAGCTC
TTTCAGTGAGGAAGATAATGACGG--TACTCACA-GAAGAAGTCCTGGCTAACTCCG---
TGCCAGCAGCCGCGG-TAATACGGAGAGGGCTAGCGTTAT-TCGGAATTATTGGGCGTAA
A-GAGCACG-TAGGCTGGTTAGTAAGTTAAAA--
>AJ279034_Mansonella_ozzardi-F
AAGGTAATAGCTTACCAAGGCAATGATCTATAGCTGATCTGAGAGGATGATCAGCCACAC
TGGAACTGAGACACGGTCCAGACTCCTGAGGGAGGCAGCAGTGGGGAATATTGGACAATG
GGCGAAGGCCTGATCCAGCCATGCCGCATGAGTGAAGAAGGCCTTTGGGTTGTAAAGCTC
TTTCGGTGAGGAAGATAATGACGG--TACTCACA-GAAGAAGTCCTGGCTAACTCCG---
TGCCAGCAGCCGCGG-TAATACGGAGAGGGCTAGCGTTAT-TCGGAATTATTGGGCGTAA
A-GAGCGCG-TAGGCTGGTTAGTAAGTTAAAA--
>AJ548802_Dipetalonema_gracile-J
AGGGTAATGGCCTGCCAAGGCTATAATCTATAGCTGATCTGAGAGGATGGTCAGCCACAC
TGGAACTGAGATACGGTCCAGACTCCTACGGGAGGCAGCAGTGGGGAATATTGGACAATG
AGCGAAAGCTTGATCCAGCCATGCCGCATGAGTGAAGAAGGCCTTTGGGTTGTAAAGCTC
TTTCAGTGAGGAAGATAATGACGG--TACTCACA-GAAGAAGTCCTGGCTAACTCCG---
TGCCAGCAGCCGCGG-TAATACGGAGAGGGCTAGCGTTAT-TCGGAATTATTGGGCGTAA
A-GAGCACG-TAGGCTGGTTAGTAAGTTAAAA--
>AY335918_Myodopsylla_gentilis-I
GGAGTAATAGCCTACCAAGACAATGATCTATAGCTGATCTGAGAGGATGATCAGCCACAC
TGGAACTGAGATACGGTCCAGACTCCTACGGGAGGCAGCAGTGGGGAATATTGGACAATG
GGCGAAGGCCTGATCCAGCCATGCCGCATGAGTGAAGAAGGCCTTTGGGTTGTAAAGCTC
TTTTAGTGAGGAAGATAATGACGG--TACTCACA-GAAGAAGTCCTGGCTAACTCCG---
TGCCAGCAGCCGCGG-TAATACGGAGAGGGCTAGCGTTAT-TCGGAATTATTGGGCGTAA
A-GGGCGCG-TAGGCTGATTAGTAAGTTCAAA--
>AY335924_Orchopeas_leucopus-I
GGAGTAATAGCCTACCAAGACAATGATCTATAGCTGATCTGAGAGGATGATCAGCCACAC
TGGAACTGAGATACGGTCCAGACTCCTACGGGAGGCAGCAGTGGGGAATATTGGACAATG
GGCGAAGGCCTGATCCAGCCATGCCGCATGAGTGAAGAAGGCCTTTGGGTTGTAAAGCTC
TTTTAGTGAGGAAGATAATGACGG--TACTCACA-GAAGAAGTCCTGGCTAACTCCG---
TGCCAGCAGCCGCGG-TAATACGGAGAGGGCTAGCGTTAT-TCGGAATTATTGGGCGTAA
A-GGGCGCG-TAGGCTGATTAGTAAGTTAAAA--
>CP069060__Drosophila_santomea_A
ACATTTACAAATATATAAAGTACAAGTTACTAGTTTTTTCTCTATTATGCATAGATTGAC
TGGTATCTTGCTATTCCTTTTATTAAT------GATACTTTCTTGGTATTTCATATTACA
TGTTTA---CTTTCCTGAGTTACTTATAGTAAGGTACTTAAATGCATTATTATTCACTCC
TGTTGCTAAATTAGCTTATGTC---TTATGTTTTATAAGTTTTGTATATCATTTTC---T
TAATGGTATTCGTCATTTATTGTGGGATGTTGGGCTTAAT-TTAGAAATTACTGGCGTTT
CAAGGAGTGCTATACTGCTGACAGTAAC------
>Delia_platura
TTAGTTACCATCAGGTAATGCTGGGGACTTTAAGGAAACTGCCAGTG---ATAAACTGGA
-GGAAGGTGGGGATGATGTCAAGTCAT------CATGGCCCTTATGGAGT--GGGCTACA
CACGTG---CTACAATGG--TGGCTACAATGGGCTGCAAAGTCGCGAGGCTAAGCTAATC
CCTTAA-AAGCCATCTCAGTTCGGATTGTACTCTGCAACTCGAGTGCATGAAGTTGGAAT
CGCTAGTAATCGTGGATCAGCACGCCACGGTGAATACGTTCTCGGGTCTTGTACACACTG
CCCGTCACGCCATGGGAATTGGTTTCACTCGAA-
>EU499316_Bryobia_sp.-K
AAGGTAATTGCTTACCAAGGCAGTGATCTATAGCTGATCTGAGAGGATGATCAGCCACAC
TGGAACTGAGATACGGTCCAGACTCCTACGGGAGGCAGCAGTGGGGAATATTGGACAATG
GGCGAAAGCCTGATCCAGCCATGCCGCATGAGTGAAGAAGGCCTTCGGGTTGTAAAGCTC
TTTTAGTGAGGAAGATAATGACGG--TACTCACA-GAAGAAGTCCTGGCTAACTCCG---
TGCCAGCAGCCGCGG-TAATACGGAGAGGGCTAGCGTTAT-TCGGAATTATTGGGCGTAA
A-GAGCGCG-TAGGCTGATTAGTAAGTTAAAA--
>EU833482_Radopholus_similis-L
AGGGTAATGGCTTACCAAGGCTATGATCTATAGCTGATTTGAGAGGATGATCAGCCACAC
TGGAACTGAGATACGGTCCAGACTCCTACGGGAGGCAGCAGTGGGGAATATTGGACAATG
GGCGAAAGCCTGATCCAGCCATGCCGCATGAGTGAAGAAGGCCTTCGGGTTGTAAAGCTC
TTTTAGTGAAGAAGATAATGACGG--TATTCACA-GAAAAAGTCCTGGCTAACTCCG---
TGCCAGCAGCCGCGG-TAATACGGAGAGGGCTAGCGTTAT-TCGGAATTATTGGGCGTAA
A-GGGCGCG-TAGGCGGATTAGTAAGTTAAAA--
>Fannia_canicularis
TTAGTTACCATCAGGTAATGCTGGGGACTTTAAGGAAACTGCCAGTG---ATAAACTGGA
-GGAAGGTGGGGATGATGTCAAGTCAT------CATGGCCCTTATGGAGT--GGGCTACA
CACGTG---CTACAATGG--TGGCTACAATGGGCTGCAAAGTCGCGAGGCTAAGCTAATC
CCTTAA-AAGCCATCTCAGTTCGGATTGTACTCTGCAACTCGAGTGCATGAAGTTGGAAT
CGCTAGTAATCGTGGATCAGCACGCCACGGTGAATACGTTCTCGGGTCTTGTACACACTG
CCCGTCACGCCATGGGAATTGGTTTCAC------
>FR827936_Onchocerca_skrjabini-C
AGGGTAATGGCCTGCCAAGGCTATGATCTATAGCTGATCTGAGAGGATGATCAACCACAC
TGGAACTGAGATACGGTCCAGACTCCTACGGGAGGCAGCAGTGGGGAATATTGGACAATG
AGCGAAAGCTTGATCCAGCCATGCCGCGTGAGTGAAGAAGGCCTTTGGGTTGTAAAGCTC
TTTCAGTGAGGAAGATAATGACGG--TACTCACA-GAAGAAGTCCTGGCTAACTCCG---
TGCCAGCAGCCGCGG-TAATACGGAGAGGGCTAGCGTTAT-TCGGAATTATTGGGCGTAA
A-GAGCACG-TAGGCTGGTTAGTAAGTTAAAA--
>GU124506_Nilaparvata_lugens_B
GGAGTAATAGCCTACCAAGGCAATGATCTATAGCTGATCTGAGAGGATGATCAGCCACAC
TGGAACTGAGATACGGTCCAGACTTCTACGGGAGGCAGCAGTGGGGAATATTGGACAATG
GGCGAAAGCCTGATCCAGCCATGTCGCATGAGTGAAGAAGGCCCTTGGGTTGTAAAGCTC
TTTTAGTGAGGAAGATAATGACGG--TACTCACA-GAAGAAGTCCTGGCTAACTCCG---
TGCCAGCAGCCGCGG-TAATACGGAGAGGGCTAGCGTTAT-TCGGAATTATTGGGCGTAA
A-GGGCGCG-TAGGCTGATTAATAAGTTAAAAG-
>Hydrotaea_armipes
-TAGTTACCATCAGGTAATGCTGGGGACTTTAAGGAAACTGCCAGTG---ATAAACTGGA
-GGAAGGTGGGGATGATGTCAAGTCAT------CATGGCCCTTATGGAGT--GGGCTACA
CACGTG---CTACAATGG--TGGCTACAATGGGCTGCAAAGTCGCGAGGCTAAGCTAATC
CCTTAA-AAGCCATCTCAGTTCGGATTGTACTCTGCAACTCGAGTGCATGAAGTTGGAAT
CGCTAGTAATCGTGGATCAGCACGCCACGGTGAATACGTTCTCGGGTCTTGTACACACTG
CCCGTCACGCCATGGGAATTGGTTTCACTCGAA-
>JN384059_Cinara_cedri_B
GGAGTAATAGCCTACCAAGGCAATGATCTATAGCTGATCTGAGAGGATGATCAGCCACAC
TGGAACTGAGATACGGTCCAGACTTCTACGGGAGGCAGCAGTGGGGAATATTGGACAATG
GGCGAAAGCCTGATCCAGCCATGTCGCATGAGTGAAGAAGGCCCTTGGGTTGTAAAGCTC
TTTTAGTGAGGAAGATAATGACGG--TACTCACA-GAAGAAGTCCTGGCTAACTCCG---
TGCCAGCAGCCGCGG-TAATACGGAGAGGGCTAGCGTTAT-TCGGAATTATTGGGCGTAA
A-GGGCGCG-TAGGCTGATTAATAAGTTAAAAG-
>JN384077_Maculolachnus_submacula-M
GGGGTAATAGCCCACCAAGGCAGTGATCTATAGCTGATCTGAGAGGATGATCAGCCACAC
TGGAACTGAGATACGGTCCAGACTCCTACGGGAGGCAGCAGTGGGGAATATTGGACAATG
GGCGAAAGCCTGATCCAGCCATGCCGCATGAGTGAAGAAGGCCTTCGGGTTGTAAAGCTC
TTTTAGTGAGAAAGATAATGACGG--TACTCACA-GAAGAAGTCCTGGCTAACTCCG---
TGCCAGCAGCCGCGG-TAATACGGAGAGGGCTAGCGTTAT-TCGGAATTATTGGGCGTAA
A-GAGCGCG-TAGGCTGATTAGTAAGTTAAAA--
>JN384087_Aulacorthum_solani-M
------------------------------------------------------------
----------------------------------------------------------TG
GGCGAAAGCCTGATCCAGCCATGCCGCATGAGTGAAGAAGGCCTTCGGGTTGTAAAGCTC
TTTTAGTGAGAAAGATAATGACGG--TACTCACA-GAAGAAGTCCTGGCTAACTCCG---
TGCCAGCAGCCGCGG-TAATACGGAGAGGGCTAGCGTTAT-TCGGAATTATTGGGCGTAA
A-GAGCGCG-TAGGCTGATTAGTAAGTTAAAAG-
>KJ814212_Porcellio_dilatatus_N
AGGGTAATAGCTTACCAAGGCAATGATCTATAGCTGATCTGAGAGGATGATCAGCCACAC
TGGAACTGAGACACGGTCCAGACTCCTACGGGAGGCAGCAGTGGGGAATATTGGACAATG
GGCGAAAGCCTGATCCAGCTATGCCGCATGAGTGAAGAAGGCCTTTGGGTTGTAAAGCTC
TTTTAGTGAGGAAGATAATGACGG--TACTCACA-GAAGAAGTCCTGGCTAACTCCG---
TGCCAGCAGCCGCGG-TAATACGGAGAGGGCTAGCGTTAT-TCGGAATTATTGGGCGTAA
A-GGGCGCG-TAGGCTGACTAATAAGTTAAAAG-
>KJ814213_Porcellio_laevis_N
AGGGTAATAGCTTACCAAGGCAATGATCTATAGCTGATCTGAGAGGATGATCAGCCACAC
TGGAACTGAGATACGGTCCAGACTCCTACGGGAGGCAGCAGTGGGGAATATTGGACAATG
GGCGAAAGCCTGATCCAGCTATGCCGCATGAGTGAAGAAGGCCTTTGGGTTGTAAAGCTC
TTTTAGTGAGGAAGATAATGACGG--TACTCACA-GAAGAAGTCCTGGCTAACTCCG---
TGCCAGCAGCCGCGG-TAATACGGAGAGGGCTAGCGTTAT-TCGGAATTATTGGGCGTAA
A-GGGCGCG-TAGGCTGACTAATAAGTTAAAAG-
>KP114101_Torotrogla_carduelid_PQ
AAGGTAATGGCCTACCAAGGCAATGATCTATAGCTGATCTGAGAGGATGATCAGCCACAC
TGGAACTGAGATACGGTCCAGACTCCTACGGGAGGCAGCAGTGGGGAATATTGGACAATG
GGCGGAAGCCTGATCCAGCCATGCCGCATAAGTGAAGAAGGCCTTTGGGTTGTAAAGCTC
TTTTAGTGAGGAAGATAATGACGG--TACTCACA-GAAGAAGTCCTGGCTAACTCCG---
TGCCAGCAGCCGCGG-TAATACGGAGAGGGCTAGCGTTAT-TCGGAATTATTGGGCGTAA
A-GAGCGCG-TAGGCTGGTTAGTAAGTTAAAA--
>KP114103_Syringophilopsis_Turdus-PQ
AGGGTAATGGCCTACCAAGGCAATGATCTATAGCTGATCTGAGAGGATGATCAGCCACAC
TGGAACTGAGATACGGTCCAGACTCCTACGGGAGGCAGCAGTGGGGAATATTGGACAATG
GGCGGAAGCCTGATCCAGCCATGCCGCATAAGTGAAGAAGGCCTTTGGGTTGTAAAGCTC
TTTTAGTGGGAAAGATAATGACGG--TACTCACA-GAAGAAGTCCTGGCTAACTCCG---
TGCCAGCAGCCGCGG-TAATACGGAGAGGGCTAGCGTTAT-TCGGAATTATTGGGCGTAA
A-GAGCGCG-TAGGCTGGTTAGTAAGTTAAAA--
>KP165041_Spinturnix_sp.__U
------------------------------------------------------------
------------------------------------------------------------
------------------------------------------------------------
---------------------GGG--TACCTACA--AAGAAGTCCTGGCTAACTCCG---
TGCCAGCAGCCGCGG-TAATACGGAGAGGGCTAGCGTTAT-TCGGAATTATTGGGCGTAA
AAGGGCGCG-TAGGCTGATTAGTAAGTTAAAA--
>KP165042__Spinturnix_sp.-U
------------------------------------------------------------
------------------------------------------------------------
------------------------------------------------------------
---------------------TGG--TACCTACCCGAAGAAGTCCTGGCTAACTCCG---
TGCCAGCAGCCGCGG-TAATACGGAGAGGGCTAGCGTTAT-TCGGAATTATTGGGCGTAA
AAGGGCGCG-TAGGCTGATTAGTAAGTTAAAA--
>KT799586_Folsomides_parvulus_H
GGGGTAATGGCCTACCAAGGCAATGATCTATAGCTGATCTGAGAGGATGATCAGCCACAC
TGGAACTGAGATACGGTCCAGACTCCTACGGGAGGCAGCAGTGGGGAATATTGGACAATG
GGCGAAAGCCTGATCCAGCCATGCCGCATGAGTGAAGAAGGCCTTCGGGTTGTAAAGCTC
TTTTAGTGAGGAAGATAATGACGG--TACTCACA-GAAGAAGTCCTGGCTAACTCCG---
TGCCAGCAGCCGCGG-TAATACGGAGAGGGCTAGCGTTAT-TCGGAATCATTGGGCGTAA
A-GGGCGCG-TAGGCGGGTTAGTAAGTTAAAAG-
>KU255238_Drosophila_simulans_A
GGAGTAATAGCCTACCAAGGCAATGATCTATAGCTGATCTGAGAGGATGATCAGCCACAC
TGGAACTGAGATACGGTCCAGACTCCTACGGGAGGCAGCAGTGGGGAATATTGGACAATG
GGCKRMARMGTCGTGCAGCCATGCCGCATGAGTGAAGAAGGCCTTTGGGTTGTAAAGCTC
TTTTAGTGAGGAAGATAATGACGG--TACTCACA-GAAGAAGTCCTGGCTAACTCCG---
TGCCAGCAGCCGCGG-TAATACGGAGAGGGCTAGCGTTAT-TCGGAATTATTGGGCGTAA
A-GGGCGCG-TAGGCGGATTAGTAAGTTAAAAG-
>LN829671_Bemisia_tabaci-O
GGAGTAATAGCCTACCAAGGCAATGATCTATAGCTGATCTGAGAGGATGATCAGCCACAC
TGGAACTGAGATACGGTCCAGACTCCTACGGGAGGCAGCAGTGGGGAATATTGGACAATG
GGCGAAAGCCTGATCCAGCCATGCCGCATGAGTGAAGAAGGCCTTTGGGTTGTAAAGCTC
TTTTAGTGAGGAAGATAATGACGG--TACTCACA-GAAGAAGTCCTGGCTAACTCCG---
TGCCAGCAGCCGCGG-TAATACGGAGAGGGCTAGCGTTAT-TCGGAATTATTGGGCGTAA
A-GGGCGCG-TAGGCTGATTAATAAGTTAAAA--
>MK462264__Matsucoccus_pini
TTAGTTACCATCAGGTAATGCTGGGGACTTTAAGGAAACTGCCAGTG---ATAAACTGGA
-GGAAGGTGGGGATGATGTCAAGTCAT------CATGGCCCTTATGGAGT--GGGCTACA
CACGTG---CTACAATGG--TGGCTACAATGGGCTGCAAAGTCGCGAGGCTAAGCTAATC
CCTTAA-AAGCCATCTCAGTTCGGATTGTACTCTGCAACTCGAGTGCATGAAGTTGGAAT
CGCTAGTAATCGTGGATCAGCACGCCACGGTGAATACGTTCTCGGGTCTTGTACACACTG
CCCGTCACGCCATGGGAATTGGTTTCACTCGAA-
>MW727243__Ixodes_ricinus_A
TTAGTTACCATCAGGTAATGCTGGGGACTTTAAGGAAACTGCCAGTG---ATAAACTGGA
-GGAAGGTGGGGATGATGTCAAGTCAT------CATGGCCCTTATGGAGT--GGGCTACA
CACGTG---CTACAATGG--TGGCTACAATGGGCTGCAAAGTCGCGAGGCTAAGCTAATC
CCTTAA-AAGCCATCTCAGTTCGGATTGTACTCTGCAACTCGAGTGCATGAAGTTGGAAT
CGCTAGTAATCGTGGATCAGCACGCCACGGTGAATACGTTCTCGGGTCTTGTACACACTG
CCCGTCACGCCATGGGAATTGGTTTCACTCGAA-
>OX366379_Pheosia_gnoma_-A
ACATTTACAAATATATAAAGTACAAGTTACTAGTTTTTTCTCTATTATGCATAGATTGAC
TGGTATCTTGCTATTCCTTTTATTAAT------GATACTTTCTTGGTATTTCATATTACA
TGTTTA---CTTTCCTGAGTTACTTATAGTAAGGTACTTAAATGCATTATTATTCACTCC
TGTTGCTAAATTAGCTTATGTC---TTATGTTTTATAAGTTTTGTATATCATTTTC---T
TAATGGTATTCGTCATTTATTGTGGGATGTTGGGCTTAAT-TTAGAAATTACTGGCGTTT
CAAGGAGTGCTATACTGCTGACAGTAACC-----
>OX366385_Anoplius_nigerrimus_-A
TTAGTTACCATCAGGTAATGCTGGGGACTTTAAGGAAACTGCCAGTG---ATAAACTGGA
-GGAAGGTGGGGATGATGTCAAGTCAT------CATGGCCCTTATGGAGT--GGGCTACA
CACGTG---CTACAATGG--TGGCTACAATGGGCTGCAAAGTCGCGAGGCTAAGCTAATC
CCTTAA-AAGCCATCTCAGTTCGGATTGTACTCTGCAACTCGAGTGCATGAAGTTGGAAT
CGCTAGTAATCGTGGATCAGCACGCCACGGTGAATACGTTCTCGGGTCTTGTACACACTG
CCCGTCACGCCATGGGAATTGGTTTCACTCGAAA
>OX366397_Calamotropha_paludella_-A
TTAGTTACCATCAGGTAATGCTGGGGACTTTAAGGAAACTGCCAGTG---ATAAACTGGA
-GGAAGGTGGGGATGATGTCAAGTCAT------CATGGCCCTTATGGAGT--GGGCTACA
CACGTG---CTACAATGG--TGGCTACAATGGGCTGCAAAGTCGCGAGGCTAAGCTAATC
CCTTAA-AAGCCATCTCAGTTCGGATTGTACTCTGCAACTCGAGTGCATGAAGTTGGAAT
CGCTAGTAATCGTGGATCAGCACGCCACGGTGAATACGTTCTCGGGTCTTGTACACACTG
CCCGTCACGCCATGGGAATTGGTTTCACTCGAAA
>Pollenia_sp.
TTAGTTACCATCAGGTAATGCTGGGGACTTTAAGGAAACTGCCAGTG---ATAAACTGGA
-GGAAGGTGGGGATGATGTCAAGTCAT------CATGGCCCTTATGGAGT--GGGCTACA
CACGTG---CTACAATGG--TGGCTACAATGGGCTGCAAAGTCGCGAGGCTAAGCCAATC
CCTTAA-AAGCCATCTCAGTTCGGATTGTACTCTGCAACTCGAGTGCATGAAGTTGGAAT
CGCTAGTAATCGTGGATCAGCACGCCACGGTGAATACGTTCTCGGGTCTTGTACACACTG
CCCGTCACGCCATGGGAATTGGTTTCACTCGAA-
>Y11377_Kalotermes_flavicollis-F
AAGGTAATGGCTTACCAAGGCAATGATCTATAGCTGATCTGAGAGGATGATCAGCCACAC
TGGAACTGAGATACGGTCCAGACTCCTACGGGAGGCAGCAGTGGGGAATATTGGACAATG
GGCGAAAGCCTGATCCAGCCATGCCGCATGAGTGAAGAAGGCCTTTGGGTTGTAAAGCTC
TTTCGGTGAGGAAGATAATGACGG--TACTCACA-GAAGAAGTCCTGGCTAACTCCG---
TGCCAGCAGCCGCGG-TAATACGGAGAGGGCTAGCGTTAT-TCGGAATTATTGGGCGTAA
A-GAGCGCG-TAGGCTGGTTAGTAAGTTAAAA--
