# Supplementary material for: A survey of Wolbachia infection in brachyceran flies from Iran
Source: PLoS One. 2024 May 22;19(5):e0301274. doi: 10.1371/journal.pone.0301274 (PMC11111063; doi:10.1371/journal.pone.0301274)
Supplement: S2 Fig — (TXT) [file pone.0301274.s002.txt]

CLUSTAL O(1.2.4) multiple sequence alignment
Pollenia_sp. TTAGTTACCATCAGGTAATGCTGGGGACTTTAAGGAAACTGCCAGTGATAAACTGGAGGA	60
Hydrotaea_armipes -TAGTTACCATCAGGTAATGCTGGGGACTTTAAGGAAACTGCCAGTGATAAACTGGAGGA	59
Delia_platura TTAGTTACCATCAGGTAATGCTGGGGACTTTAAGGAAACTGCCAGTGATAAACTGGAGGA	60
Fannia_canicularis TTAGTTACCATCAGGTAATGCTGGGGACTTTAAGGAAACTGCCAGTGATAAACTGGAGGA	60
MK462264__Matsucoccus_pini TTAGTTACCATCAGGTAATGCTGGGGACTTTAAGGAAACTGCCAGTGATAAACTGGAGGA	60
MW727243__Ixodes_ricinus_A TTAGTTACCATCAGGTAATGCTGGGGACTTTAAGGAAACTGCCAGTGATAAACTGGAGGA	60
OX366385_Anoplius_nigerrimus_-A TTAGTTACCATCAGGTAATGCTGGGGACTTTAAGGAAACTGCCAGTGATAAACTGGAGGA	60
OX366397_Calamotropha_paludella_-A TTAGTTACCATCAGGTAATGCTGGGGACTTTAAGGAAACTGCCAGTGATAAACTGGAGGA	60
CP069060__Drosophila_santomea_A -----------------ACATTTACAAATATATAAAGTACAAG-TTACTAGTTTTTTCTC	42
OX366379_Pheosia_gnoma_-A -----------------ACATTTACAAATATATAAAGTACAAG-TTACTAGTTTTTTCTC	42
AB795333.1_Rickettsia_sp._MStbIM1_gene_for_16S_ribosomal_RNA_partial_sequence ------------------AGGGTAATGGCCTACCAAGCCGACGATCTATAGCTGGTCTGA	42
KP165041_Spinturnix_sp.__U ------------------------------------------------------------	0
KP165042__Spinturnix_sp.-U ------------------------------------------------------------	0
KU255238_Drosophila_simulans_A ------------------GGAGTAATAGCCTACCAAGGCAATGATCTATAGCTGATCTGA	42
AJ548802_Dipetalonema_gracile-J ------------------AGGGTAATGGCCTGCCAAGGCTATAATCTATAGCTGATCTGA	42
AJ276499_Onchocerca_gibsoni-C ------------------AGGGTAATGGCCTGCCAAGGCTATGATCTATAGCTGATCTGA	42
FR827936_Onchocerca_skrjabini-C ------------------AGGGTAATGGCCTGCCAAGGCTATGATCTATAGCTGATCTGA	42
KP114101_Torotrogla_carduelid_PQ ------------------AAGGTAATGGCCTACCAAGGCAATGATCTATAGCTGATCTGA	42
KP114103_Syringophilopsis_Turdus-PQ ------------------AGGGTAATGGCCTACCAAGGCAATGATCTATAGCTGATCTGA	42
AJ279034_Mansonella_ozzardi-F ------------------AAGGTAATAGCTTACCAAGGCAATGATCTATAGCTGATCTGA	42
Y11377_Kalotermes_flavicollis-F ------------------AAGGTAATGGCTTACCAAGGCAATGATCTATAGCTGATCTGA	42
EU833482_Radopholus_similis-L ------------------AGGGTAATGGCTTACCAAGGCTATGATCTATAGCTGATTTGA	42
EU499316_Bryobia_sp.-K ------------------AAGGTAATTGCTTACCAAGGCAGTGATCTATAGCTGATCTGA	42
JN384077_Maculolachnus_submacula-M ------------------GGGGTAATAGCCCACCAAGGCAGTGATCTATAGCTGATCTGA	42
JN384087_Aulacorthum_solani-M ------------------------------------------------------------	0
AJ010275_Brugia_malayi-D ------------------AGGGTAATGGCCTACCAAGGCAGTAATCTATAGCTGATCTGA	42
AF179630_Folsomia_candida-E ------------------GGGGTAATGGCCTACCAAGGCAATGATCTATAGCTGATCTGA	42
KT799586_Folsomides_parvulus_H ------------------GGGGTAATGGCCTACCAAGGCAATGATCTATAGCTGATCTGA	42
KJ814212_Porcellio_dilatatus_N ------------------AGGGTAATAGCTTACCAAGGCAATGATCTATAGCTGATCTGA	42
KJ814213_Porcellio_laevis_N ------------------AGGGTAATAGCTTACCAAGGCAATGATCTATAGCTGATCTGA	42
AY335918_Myodopsylla_gentilis-I ------------------GGAGTAATAGCCTACCAAGACAATGATCTATAGCTGATCTGA	42
AY335924_Orchopeas_leucopus-I ------------------GGAGTAATAGCCTACCAAGACAATGATCTATAGCTGATCTGA	42
LN829671_Bemisia_tabaci-O ------------------GGAGTAATAGCCTACCAAGGCAATGATCTATAGCTGATCTGA	42
AB772263_Philaenus_maghresignus_B ------------------GGAGTAATAGCCTACCAAGGCAATGATCTATAGCTGATCTGA	42
GU124506_Nilaparvata_lugens_B ------------------GGAGTAATAGCCTACCAAGGCAATGATCTATAGCTGATCTGA	42
JN384059_Cinara_cedri_B ------------------GGAGTAATAGCCTACCAAGGCAATGATCTATAGCTGATCTGA	42
Pollenia_sp. AGG-----TGGGGATGATGT-------CAAGTCATCATGGCCCTTATGGAGTGGGCTAC-	107
Hydrotaea_armipes AGG-----TGGGGATGATGT-------CAAGTCATCATGGCCCTTATGGAGTGGGCTAC-	106
Delia_platura AGG-----TGGGGATGATGT-------CAAGTCATCATGGCCCTTATGGAGTGGGCTAC-	107
Fannia_canicularis AGG-----TGGGGATGATGT-------CAAGTCATCATGGCCCTTATGGAGTGGGCTAC-	107
MK462264__Matsucoccus_pini AGG-----TGGGGATGATGT-------CAAGTCATCATGGCCCTTATGGAGTGGGCTAC-	107
MW727243__Ixodes_ricinus_A AGG-----TGGGGATGATGT-------CAAGTCATCATGGCCCTTATGGAGTGGGCTAC-	107
OX366385_Anoplius_nigerrimus_-A AGG-----TGGGGATGATGT-------CAAGTCATCATGGCCCTTATGGAGTGGGCTAC-	107
OX366397_Calamotropha_paludella_-A AGG-----TGGGGATGATGT-------CAAGTCATCATGGCCCTTATGGAGTGGGCTAC-	107
CP069060__Drosophila_santomea_A TATTATGCATAGATTGACTGG------TATCTTGCTATTCCTTTTATTAATGATACTTT-	95
OX366379_Pheosia_gnoma_-A TATTATGCATAGATTGACTGG------TATCTTGCTATTCCTTTTATTAATGATACTTT-	95
AB795333.1_Rickettsia_sp._MStbIM1_gene_for_16S_ribosomal_RNA_partial_sequence GAGGATGGTCAGCCACACTGGGACTGAGACACGGCCCAGACTCCTACGGGAGGCAGCAGT	102
KP165041_Spinturnix_sp.__U ------------------------------------------------------------	0
KP165042__Spinturnix_sp.-U ------------------------------------------------------------	0
KU255238_Drosophila_simulans_A GAGGATGATCAGCCACACTGGAACTGAGATACGGTCCAGACTCCTACGGGAGGCAGCAGT	102
AJ548802_Dipetalonema_gracile-J GAGGATGGTCAGCCACACTGGAACTGAGATACGGTCCAGACTCCTACGGGAGGCAGCAGT	102
AJ276499_Onchocerca_gibsoni-C GAGGATGATCAGCCACACTGGAACTGAGATACGGTCCAGACTCCTACGGGAGGCAGCAGT	102
FR827936_Onchocerca_skrjabini-C GAGGATGATCAACCACACTGGAACTGAGATACGGTCCAGACTCCTACGGGAGGCAGCAGT	102
KP114101_Torotrogla_carduelid_PQ GAGGATGATCAGCCACACTGGAACTGAGATACGGTCCAGACTCCTACGGGAGGCAGCAGT	102
KP114103_Syringophilopsis_Turdus-PQ GAGGATGATCAGCCACACTGGAACTGAGATACGGTCCAGACTCCTACGGGAGGCAGCAGT	102
AJ279034_Mansonella_ozzardi-F GAGGATGATCAGCCACACTGGAACTGAGACACGGTCCAGACTCCTGAGGGAGGCAGCAGT	102
Y11377_Kalotermes_flavicollis-F GAGGATGATCAGCCACACTGGAACTGAGATACGGTCCAGACTCCTACGGGAGGCAGCAGT	102
EU833482_Radopholus_similis-L GAGGATGATCAGCCACACTGGAACTGAGATACGGTCCAGACTCCTACGGGAGGCAGCAGT	102
EU499316_Bryobia_sp.-K GAGGATGATCAGCCACACTGGAACTGAGATACGGTCCAGACTCCTACGGGAGGCAGCAGT	102
JN384077_Maculolachnus_submacula-M GAGGATGATCAGCCACACTGGAACTGAGATACGGTCCAGACTCCTACGGGAGGCAGCAGT	102
JN384087_Aulacorthum_solani-M ------------------------------------------------------------	0
AJ010275_Brugia_malayi-D GAGGATGATCAGCCACACTGGAACTGAGATACGGTCCAGACTCCTACGGGAGGCAGCAGT	102
AF179630_Folsomia_candida-E GAGGATGATCAGCCACACTGGAACTGAGATACGGTCCAGACTCCTACGGGAGGCAGCAGT	102
KT799586_Folsomides_parvulus_H GAGGATGATCAGCCACACTGGAACTGAGATACGGTCCAGACTCCTACGGGAGGCAGCAGT	102
KJ814212_Porcellio_dilatatus_N GAGGATGATCAGCCACACTGGAACTGAGACACGGTCCAGACTCCTACGGGAGGCAGCAGT	102
KJ814213_Porcellio_laevis_N GAGGATGATCAGCCACACTGGAACTGAGATACGGTCCAGACTCCTACGGGAGGCAGCAGT	102
AY335918_Myodopsylla_gentilis-I GAGGATGATCAGCCACACTGGAACTGAGATACGGTCCAGACTCCTACGGGAGGCAGCAGT	102
AY335924_Orchopeas_leucopus-I GAGGATGATCAGCCACACTGGAACTGAGATACGGTCCAGACTCCTACGGGAGGCAGCAGT	102
LN829671_Bemisia_tabaci-O GAGGATGATCAGCCACACTGGAACTGAGATACGGTCCAGACTCCTACGGGAGGCAGCAGT	102
AB772263_Philaenus_maghresignus_B GAGGATGATCAGCCACACTGGAACTGAGATACGGTCCAGACTTCTACGGGAGGCAGCAGT	102
GU124506_Nilaparvata_lugens_B GAGGATGATCAGCCACACTGGAACTGAGATACGGTCCAGACTTCTACGGGAGGCAGCAGT	102
JN384059_Cinara_cedri_B GAGGATGATCAGCCACACTGGAACTGAGATACGGTCCAGACTTCTACGGGAGGCAGCAGT	102
Pollenia_sp. ---ACACGTGCTACAATGG-TGGCTACAATGGGCTGCAAAGTCGCGAGGCTAAGCC----	159
Hydrotaea_armipes ---ACACGTGCTACAATGG-TGGCTACAATGGGCTGCAAAGTCGCGAGGCTAAGCT----	158
Delia_platura ---ACACGTGCTACAATGG-TGGCTACAATGGGCTGCAAAGTCGCGAGGCTAAGCT----	159
Fannia_canicularis ---ACACGTGCTACAATGG-TGGCTACAATGGGCTGCAAAGTCGCGAGGCTAAGCT----	159
MK462264__Matsucoccus_pini ---ACACGTGCTACAATGG-TGGCTACAATGGGCTGCAAAGTCGCGAGGCTAAGCT----	159
MW727243__Ixodes_ricinus_A ---ACACGTGCTACAATGG-TGGCTACAATGGGCTGCAAAGTCGCGAGGCTAAGCT----	159
OX366385_Anoplius_nigerrimus_-A ---ACACGTGCTACAATGG-TGGCTACAATGGGCTGCAAAGTCGCGAGGCTAAGCT----	159
OX366397_Calamotropha_paludella_-A ---ACACGTGCTACAATGG-TGGCTACAATGGGCTGCAAAGTCGCGAGGCTAAGCT----	159
CP069060__Drosophila_santomea_A -CTTGGTATTTCATATTACATGTTTACTTTCCTGAGTTACTTATAG----TAAGGTACTT	150
OX366379_Pheosia_gnoma_-A -CTTGGTATTTCATATTACATGTTTACTTTCCTGAGTTACTTATAG----TAAGGTACTT	150
AB795333.1_Rickettsia_sp._MStbIM1_gene_for_16S_ribosomal_RNA_partial_sequence GGGGAATATTGGACAATGGGCGAAAGCCTGATCCAGCGATGCCGCGTGAGCGATGAAGGC	162
KP165041_Spinturnix_sp.__U ------------------------------------------------------------	0
KP165042__Spinturnix_sp.-U ------------------------------------------------------------	0
KU255238_Drosophila_simulans_A GGGGAATATTGGACAATGGGCKRMARMGTCGTGCAGCCATGCCGCATGAGTGAAGAAGGC	162
AJ548802_Dipetalonema_gracile-J GGGGAATATTGGACAATGAGCGAAAGCTTGATCCAGCCATGCCGCATGAGTGAAGAAGGC	162
AJ276499_Onchocerca_gibsoni-C GGGGAATATTGGACAATGGGCGGAAGCTTGATCCAGCCATGCCGCGTGAGTGAAGAAGGC	162
FR827936_Onchocerca_skrjabini-C GGGGAATATTGGACAATGAGCGAAAGCTTGATCCAGCCATGCCGCGTGAGTGAAGAAGGC	162
KP114101_Torotrogla_carduelid_PQ GGGGAATATTGGACAATGGGCGGAAGCCTGATCCAGCCATGCCGCATAAGTGAAGAAGGC	162
KP114103_Syringophilopsis_Turdus-PQ GGGGAATATTGGACAATGGGCGGAAGCCTGATCCAGCCATGCCGCATAAGTGAAGAAGGC	162
AJ279034_Mansonella_ozzardi-F GGGGAATATTGGACAATGGGCGAAGGCCTGATCCAGCCATGCCGCATGAGTGAAGAAGGC	162
Y11377_Kalotermes_flavicollis-F GGGGAATATTGGACAATGGGCGAAAGCCTGATCCAGCCATGCCGCATGAGTGAAGAAGGC	162
EU833482_Radopholus_similis-L GGGGAATATTGGACAATGGGCGAAAGCCTGATCCAGCCATGCCGCATGAGTGAAGAAGGC	162
EU499316_Bryobia_sp.-K GGGGAATATTGGACAATGGGCGAAAGCCTGATCCAGCCATGCCGCATGAGTGAAGAAGGC	162
JN384077_Maculolachnus_submacula-M GGGGAATATTGGACAATGGGCGAAAGCCTGATCCAGCCATGCCGCATGAGTGAAGAAGGC	162
JN384087_Aulacorthum_solani-M ----------------TGGGCGAAAGCCTGATCCAGCCATGCCGCATGAGTGAAGAAGGC	44
AJ010275_Brugia_malayi-D GGGGAATATTGGACAATGGGCGAAAGCCTGATCCAGCCATGCCGCATGAGTGAAGAAGGC	162
AF179630_Folsomia_candida-E GGGGAATATTGGACAATGGGCGAAAGCCTGATCCAGCCATGCCGCATGAGTGAAGAAGGC	162
KT799586_Folsomides_parvulus_H GGGGAATATTGGACAATGGGCGAAAGCCTGATCCAGCCATGCCGCATGAGTGAAGAAGGC	162
KJ814212_Porcellio_dilatatus_N GGGGAATATTGGACAATGGGCGAAAGCCTGATCCAGCTATGCCGCATGAGTGAAGAAGGC	162
KJ814213_Porcellio_laevis_N GGGGAATATTGGACAATGGGCGAAAGCCTGATCCAGCTATGCCGCATGAGTGAAGAAGGC	162
AY335918_Myodopsylla_gentilis-I GGGGAATATTGGACAATGGGCGAAGGCCTGATCCAGCCATGCCGCATGAGTGAAGAAGGC	162
AY335924_Orchopeas_leucopus-I GGGGAATATTGGACAATGGGCGAAGGCCTGATCCAGCCATGCCGCATGAGTGAAGAAGGC	162
LN829671_Bemisia_tabaci-O GGGGAATATTGGACAATGGGCGAAAGCCTGATCCAGCCATGCCGCATGAGTGAAGAAGGC	162
AB772263_Philaenus_maghresignus_B GGGGAATATTGGACAATGGGCGAAAGCCTGATCCAGCCATGTCGCATGAGTGAAGAAGGC	162
GU124506_Nilaparvata_lugens_B GGGGAATATTGGACAATGGGCGAAAGCCTGATCCAGCCATGTCGCATGAGTGAAGAAGGC	162
JN384059_Cinara_cedri_B GGGGAATATTGGACAATGGGCGAAAGCCTGATCCAGCCATGTCGCATGAGTGAAGAAGGC	162
Pollenia_sp. -AATCCCTTAAAAGCCATCTCAGTTCGGATTGTACTCTGCAACTCGAGTGCATGAAGTTG	218
Hydrotaea_armipes -AATCCCTTAAAAGCCATCTCAGTTCGGATTGTACTCTGCAACTCGAGTGCATGAAGTTG	217
Delia_platura -AATCCCTTAAAAGCCATCTCAGTTCGGATTGTACTCTGCAACTCGAGTGCATGAAGTTG	218
Fannia_canicularis -AATCCCTTAAAAGCCATCTCAGTTCGGATTGTACTCTGCAACTCGAGTGCATGAAGTTG	218
MK462264__Matsucoccus_pini -AATCCCTTAAAAGCCATCTCAGTTCGGATTGTACTCTGCAACTCGAGTGCATGAAGTTG	218
MW727243__Ixodes_ricinus_A -AATCCCTTAAAAGCCATCTCAGTTCGGATTGTACTCTGCAACTCGAGTGCATGAAGTTG	218
OX366385_Anoplius_nigerrimus_-A -AATCCCTTAAAAGCCATCTCAGTTCGGATTGTACTCTGCAACTCGAGTGCATGAAGTTG	218
OX366397_Calamotropha_paludella_-A -AATCCCTTAAAAGCCATCTCAGTTCGGATTGTACTCTGCAACTCGAGTGCATGAAGTTG	218
CP069060__Drosophila_santomea_A AAATGCATTATTATTCACTCCTGTTGCTAAATTAGCTTATGTCTTATGTTTTATAAGTTT	210
OX366379_Pheosia_gnoma_-A AAATGCATTATTATTCACTCCTGTTGCTAAATTAGCTTATGTCTTATGTTTTATAAGTTT	210
AB795333.1_Rickettsia_sp._MStbIM1_gene_for_16S_ribosomal_RNA_partial_sequence CTTAGGGTTGTAAA---GCTCTTTCAGCAGGAAAGATAATGACGGTACCTGCAGAAGAAG	219
KP165041_Spinturnix_sp.__U -------------------------------------------GGGTACCTACAAAGAAG	17
KP165042__Spinturnix_sp.-U -----------------------------------------TGGTACCTACCCGAAGAAG	19
KU255238_Drosophila_simulans_A CTTTGGGTTGTAAA---GCTCTTTTAGTGAGGAAGATAATGACGGTACTCACAGAAGAAG	219
AJ548802_Dipetalonema_gracile-J CTTTGGGTTGTAAA---GCTCTTTCAGTGAGGAAGATAATGACGGTACTCACAGAAGAAG	219
AJ276499_Onchocerca_gibsoni-C CTTTGGGTTGTAAA---GCTCTTTCAGTGAGGAAGATAATGACGGTACTCACAGAAGAAG	219
FR827936_Onchocerca_skrjabini-C CTTTGGGTTGTAAA---GCTCTTTCAGTGAGGAAGATAATGACGGTACTCACAGAAGAAG	219
KP114101_Torotrogla_carduelid_PQ CTTTGGGTTGTAAA---GCTCTTTTAGTGAGGAAGATAATGACGGTACTCACAGAAGAAG	219
KP114103_Syringophilopsis_Turdus-PQ CTTTGGGTTGTAAA---GCTCTTTTAGTGGGAAAGATAATGACGGTACTCACAGAAGAAG	219
AJ279034_Mansonella_ozzardi-F CTTTGGGTTGTAAA---GCTCTTTCGGTGAGGAAGATAATGACGGTACTCACAGAAGAAG	219
Y11377_Kalotermes_flavicollis-F CTTTGGGTTGTAAA---GCTCTTTCGGTGAGGAAGATAATGACGGTACTCACAGAAGAAG	219
EU833482_Radopholus_similis-L CTTCGGGTTGTAAA---GCTCTTTTAGTGAAGAAGATAATGACGGTATTCACAGAAAAAG	219
EU499316_Bryobia_sp.-K CTTCGGGTTGTAAA---GCTCTTTTAGTGAGGAAGATAATGACGGTACTCACAGAAGAAG	219
JN384077_Maculolachnus_submacula-M CTTCGGGTTGTAAA---GCTCTTTTAGTGAGAAAGATAATGACGGTACTCACAGAAGAAG	219
JN384087_Aulacorthum_solani-M CTTCGGGTTGTAAA---GCTCTTTTAGTGAGAAAGATAATGACGGTACTCACAGAAGAAG	101
AJ010275_Brugia_malayi-D CTTTGGGTTGTAAA---GCTCTTTCAGTGAGGAAGATAATGACGGTACTCACAGAAGAAG	219
AF179630_Folsomia_candida-E CTTCGGGTTGTAAA---GCTCTTTTAGTGAGGAAGATAATGACGGTACTCACAGAAGAAG	219
KT799586_Folsomides_parvulus_H CTTCGGGTTGTAAA---GCTCTTTTAGTGAGGAAGATAATGACGGTACTCACAGAAGAAG	219
KJ814212_Porcellio_dilatatus_N CTTTGGGTTGTAAA---GCTCTTTTAGTGAGGAAGATAATGACGGTACTCACAGAAGAAG	219
KJ814213_Porcellio_laevis_N CTTTGGGTTGTAAA---GCTCTTTTAGTGAGGAAGATAATGACGGTACTCACAGAAGAAG	219
AY335918_Myodopsylla_gentilis-I CTTTGGGTTGTAAA---GCTCTTTTAGTGAGGAAGATAATGACGGTACTCACAGAAGAAG	219
AY335924_Orchopeas_leucopus-I CTTTGGGTTGTAAA---GCTCTTTTAGTGAGGAAGATAATGACGGTACTCACAGAAGAAG	219
LN829671_Bemisia_tabaci-O CTTTGGGTTGTAAA---GCTCTTTTAGTGAGGAAGATAATGACGGTACTCACAGAAGAAG	219
AB772263_Philaenus_maghresignus_B CTTTGGGTTGTAAA---GCTCTTTTAGTGAGGAAGATAATGACGGTACTCACAGAAGAAG	219
GU124506_Nilaparvata_lugens_B CCTTGGGTTGTAAA---GCTCTTTTAGTGAGGAAGATAATGACGGTACTCACAGAAGAAG	219
JN384059_Cinara_cedri_B CCTTGGGTTGTAAA---GCTCTTTTAGTGAGGAAGATAATGACGGTACTCACAGAAGAAG	219
**
Pollenia_sp. GAATCGCTAGTAATCGTGGATCAGCACGCCACGGTGAATACG--TTCTCGGGTCTT----	272
Hydrotaea_armipes GAATCGCTAGTAATCGTGGATCAGCACGCCACGGTGAATACG--TTCTCGGGTCTT----	271
Delia_platura GAATCGCTAGTAATCGTGGATCAGCACGCCACGGTGAATACG--TTCTCGGGTCTT----	272
Fannia_canicularis GAATCGCTAGTAATCGTGGATCAGCACGCCACGGTGAATACG--TTCTCGGGTCTT----	272
MK462264__Matsucoccus_pini GAATCGCTAGTAATCGTGGATCAGCACGCCACGGTGAATACG--TTCTCGGGTCTT----	272
MW727243__Ixodes_ricinus_A GAATCGCTAGTAATCGTGGATCAGCACGCCACGGTGAATACG--TTCTCGGGTCTT----	272
OX366385_Anoplius_nigerrimus_-A GAATCGCTAGTAATCGTGGATCAGCACGCCACGGTGAATACG--TTCTCGGGTCTT----	272
OX366397_Calamotropha_paludella_-A GAATCGCTAGTAATCGTGGATCAGCACGCCACGGTGAATACG--TTCTCGGGTCTT----	272
CP069060__Drosophila_santomea_A T---GTATATCATTTTCTTAATGGTATTCGTCATTTATTGTGGGATGTTGGGCTTAATTT	267
OX366379_Pheosia_gnoma_-A T---GTATATCATTTTCTTAATGGTATTCGTCATTTATTGTGGGATGTTGGGCTTAATTT	267
AB795333.1_Rickettsia_sp._MStbIM1_gene_for_16S_ribosomal_RNA_partial_sequence C---CCCGGCAAACTCCGTGCCAGCAGCCG-CGGTAATACGGAGGGGGCTAGCGTTGTTC	275
KP165041_Spinturnix_sp.__U T---CCTGGCTAACTCCGTGCCAGCAGCCG-CGGTAATACGGAGAGGGCTAGCGTTATTC	73
KP165042__Spinturnix_sp.-U T---CCTGGCTAACTCCGTGCCAGCAGCCG-CGGTAATACGGAGAGGGCTAGCGTTATTC	75
KU255238_Drosophila_simulans_A T---CCTGGCTAACTCCGTGCCAGCAGCCG-CGGTAATACGGAGAGGGCTAGCGTTATTC	275
AJ548802_Dipetalonema_gracile-J T---CCTGGCTAACTCCGTGCCAGCAGCCG-CGGTAATACGGAGAGGGCTAGCGTTATTC	275
AJ276499_Onchocerca_gibsoni-C T---CCTGGCTAACTCCGTGCCAGCAGCCG-CGGTAATACGGAGAGGGCTAGCGTTATTC	275
FR827936_Onchocerca_skrjabini-C T---CCTGGCTAACTCCGTGCCAGCAGCCG-CGGTAATACGGAGAGGGCTAGCGTTATTC	275
KP114101_Torotrogla_carduelid_PQ T---CCTGGCTAACTCCGTGCCAGCAGCCG-CGGTAATACGGAGAGGGCTAGCGTTATTC	275
KP114103_Syringophilopsis_Turdus-PQ T---CCTGGCTAACTCCGTGCCAGCAGCCG-CGGTAATACGGAGAGGGCTAGCGTTATTC	275
AJ279034_Mansonella_ozzardi-F T---CCTGGCTAACTCCGTGCCAGCAGCCG-CGGTAATACGGAGAGGGCTAGCGTTATTC	275
Y11377_Kalotermes_flavicollis-F T---CCTGGCTAACTCCGTGCCAGCAGCCG-CGGTAATACGGAGAGGGCTAGCGTTATTC	275
EU833482_Radopholus_similis-L T---CCTGGCTAACTCCGTGCCAGCAGCCG-CGGTAATACGGAGAGGGCTAGCGTTATTC	275
EU499316_Bryobia_sp.-K T---CCTGGCTAACTCCGTGCCAGCAGCCG-CGGTAATACGGAGAGGGCTAGCGTTATTC	275
JN384077_Maculolachnus_submacula-M T---CCTGGCTAACTCCGTGCCAGCAGCCG-CGGTAATACGGAGAGGGCTAGCGTTATTC	275
JN384087_Aulacorthum_solani-M T---CCTGGCTAACTCCGTGCCAGCAGCCG-CGGTAATACGGAGAGGGCTAGCGTTATTC	157
AJ010275_Brugia_malayi-D T---CCTGGCTAACTCCGTGCCAGCAGCCG-CGGTAATACGGAGAGGGCTAGCGTTATTC	275
AF179630_Folsomia_candida-E T---CCTGGCTAACTCCGTGCCAGCAGCCG-CGGTAATACGGAGAGGGCTAGCGTTATTC	275
KT799586_Folsomides_parvulus_H T---CCTGGCTAACTCCGTGCCAGCAGCCG-CGGTAATACGGAGAGGGCTAGCGTTATTC	275
KJ814212_Porcellio_dilatatus_N T---CCTGGCTAACTCCGTGCCAGCAGCCG-CGGTAATACGGAGAGGGCTAGCGTTATTC	275
KJ814213_Porcellio_laevis_N T---CCTGGCTAACTCCGTGCCAGCAGCCG-CGGTAATACGGAGAGGGCTAGCGTTATTC	275
AY335918_Myodopsylla_gentilis-I T---CCTGGCTAACTCCGTGCCAGCAGCCG-CGGTAATACGGAGAGGGCTAGCGTTATTC	275
AY335924_Orchopeas_leucopus-I T---CCTGGCTAACTCCGTGCCAGCAGCCG-CGGTAATACGGAGAGGGCTAGCGTTATTC	275
LN829671_Bemisia_tabaci-O T---CCTGGCTAACTCCGTGCCAGCAGCCG-CGGTAATACGGAGAGGGCTAGCGTTATTC	275
AB772263_Philaenus_maghresignus_B T---CCTGGCTAACTCCGTGCCAGCAGCCG-CGGTAATACGGAGAGGGCTAGCGTTATTC	275
GU124506_Nilaparvata_lugens_B T---CCTGGCTAACTCCGTGCCAGCAGCCG-CGGTAATACGGAGAGGGCTAGCGTTATTC	275
JN384059_Cinara_cedri_B T---CCTGGCTAACTCCGTGCCAGCAGCCG-CGGTAATACGGAGAGGGCTAGCGTTATTC	275
* * * * * * * * * *
Pollenia_sp. -GTACACACTGCCCGTCACGCCATGGGAATTGGTTTCACT----CGAA--	315
Hydrotaea_armipes -GTACACACTGCCCGTCACGCCATGGGAATTGGTTTCACT----CGAA--	314
Delia_platura -GTACACACTGCCCGTCACGCCATGGGAATTGGTTTCACT----CGAA--	315
Fannia_canicularis -GTACACACTGCCCGTCACGCCATGGGAATTGGTTTCAC-----------	310
MK462264__Matsucoccus_pini -GTACACACTGCCCGTCACGCCATGGGAATTGGTTTCACT----CGAA--	315
MW727243__Ixodes_ricinus_A -GTACACACTGCCCGTCACGCCATGGGAATTGGTTTCACT----CGAA--	315
OX366385_Anoplius_nigerrimus_-A -GTACACACTGCCCGTCACGCCATGGGAATTGGTTTCACT----CGAAA-	316
OX366397_Calamotropha_paludella_-A -GTACACACTGCCCGTCACGCCATGGGAATTGGTTTCACT----CGAAA-	316
CP069060__Drosophila_santomea_A AGAAATTACTGGCGTTTCAAGGAGTGCTATACTGCTGACAGT--AAC---	312
OX366379_Pheosia_gnoma_-A AGAAATTACTGGCGTTTCAAGGAGTGCTATACTGCTGACAGT--AACC--	313
AB795333.1_Rickettsia_sp._MStbIM1_gene_for_16S_ribosomal_RNA_partial_sequence -GGAATTACTGGGCGTAAAGAGCGCGTAGGCGGTTTGT-AAAGTTGGGAG	323
KP165041_Spinturnix_sp.__U -GGAATTATTGGGCGTAAAAGGGCGCGTAGGCTGATTAGTAAGTTAAAA-	121
KP165042__Spinturnix_sp.-U -GGAATTATTGGGCGTAAAAGGGCGCGTAGGCTGATTAGTAAGTTAAAA-	123
KU255238_Drosophila_simulans_A -GGAATTATTGGGCGTAAAGGGCGCGT-AGGCGGATTAGTAAGTTAAAAG	323
AJ548802_Dipetalonema_gracile-J -GGAATTATTGGGCGTAAAGAGCACGT-AGGCTGGTTAGTAAGTTAAAA-	322
AJ276499_Onchocerca_gibsoni-C -GGAATTATTGGGCGTAAAGAGCACGT-AGGCTGGTTAGTAAGTTAAAA-	322
FR827936_Onchocerca_skrjabini-C -GGAATTATTGGGCGTAAAGAGCACGT-AGGCTGGTTAGTAAGTTAAAA-	322
KP114101_Torotrogla_carduelid_PQ -GGAATTATTGGGCGTAAAGAGCGCGT-AGGCTGGTTAGTAAGTTAAAA-	322
KP114103_Syringophilopsis_Turdus-PQ -GGAATTATTGGGCGTAAAGAGCGCGT-AGGCTGGTTAGTAAGTTAAAA-	322
AJ279034_Mansonella_ozzardi-F -GGAATTATTGGGCGTAAAGAGCGCGT-AGGCTGGTTAGTAAGTTAAAA-	322
Y11377_Kalotermes_flavicollis-F -GGAATTATTGGGCGTAAAGAGCGCGT-AGGCTGGTTAGTAAGTTAAAA-	322
EU833482_Radopholus_similis-L -GGAATTATTGGGCGTAAAGGGCGCGT-AGGCGGATTAGTAAGTTAAAA-	322
EU499316_Bryobia_sp.-K -GGAATTATTGGGCGTAAAGAGCGCGT-AGGCTGATTAGTAAGTTAAAA-	322
JN384077_Maculolachnus_submacula-M -GGAATTATTGGGCGTAAAGAGCGCGT-AGGCTGATTAGTAAGTTAAAA-	322
JN384087_Aulacorthum_solani-M -GGAATTATTGGGCGTAAAGAGCGCGT-AGGCTGATTAGTAAGTTAAAAG	205
AJ010275_Brugia_malayi-D -GGAATTATTGGGCGTAAAGGGCGCGT-AGGCTGATTAGTAAGTTAAAA-	322
AF179630_Folsomia_candida-E -GGAATCATTGGGCGTAAAGGGCGCGT-AGGCGGATTAGTAAGTTAAAA-	322
KT799586_Folsomides_parvulus_H -GGAATCATTGGGCGTAAAGGGCGCGT-AGGCGGGTTAGTAAGTTAAAAG	323
KJ814212_Porcellio_dilatatus_N -GGAATTATTGGGCGTAAAGGGCGCGT-AGGCTGACTAATAAGTTAAAAG	323
KJ814213_Porcellio_laevis_N -GGAATTATTGGGCGTAAAGGGCGCGT-AGGCTGACTAATAAGTTAAAAG	323
AY335918_Myodopsylla_gentilis-I -GGAATTATTGGGCGTAAAGGGCGCGT-AGGCTGATTAGTAAGTTCAAA-	322
AY335924_Orchopeas_leucopus-I -GGAATTATTGGGCGTAAAGGGCGCGT-AGGCTGATTAGTAAGTTAAAA-	322
LN829671_Bemisia_tabaci-O -GGAATTATTGGGCGTAAAGGGCGCGT-AGGCTGATTAATAAGTTAAAA-	322
AB772263_Philaenus_maghresignus_B -GGAATTATTGGGCGTAAAGGGCGCGT-AGGCTGATTAATAAGTTAAAAG	323
GU124506_Nilaparvata_lugens_B -GGAATTATTGGGCGTAAAGGGCGCGT-AGGCTGATTAATAAGTTAAAAG	323
JN384059_Cinara_cedri_B -GGAATTATTGGGCGTAAAGGGCGCGT-AGGCTGATTAATAAGTTAAAAG	323
* * * ** *
